# Supplementary material for: Potential Active Marine Peptides as Anti-Aging Drugs or Drug Candidates
Source: Mar Drugs. 2023 Feb 23;21(3):144. doi: 10.3390/md21030144 (PMC10053682; doi:10.3390/md21030144)
Supplement: Supplementary file 1 [file marinedrugs-21-00144-s001.zip]

Archive with 1 entries (1 files):
- marinedrugs-2202319-supplementary.pdf
